# Supplementary material for: Effects of a Feed Sanitizer in Sow Diets on Sow and Piglet Performance
Source: Animals (Basel). 2025 Dec 16;15(24):3618. doi: 10.3390/ani15243618 (PMC12729499; doi:10.3390/ani15243618)
Supplement: Supplementary file 1 [file animals-15-03618-s001.zip]

Archive with 1 entries (1 files):
- animals-4010684-supplementary.pdf
